# Supplementary material for: Integrated computational and experimental design of fluorescent heteroatom-functionalised maleimide derivatives
Source: Chem Sci. 2024 Oct 29;15(46):19400–10. doi: 10.1039/d4sc04816d (PMC11536195; doi:10.1039/d4sc04816d)
Supplement: SC-015-D4SC04816D-s001 [file SC-015-D4SC04816D-s001.zip]

Archive with 10 entries (8 files):
- mal_si/
- __MACOSX/._mal_si
- mal_si/.DS_Store
- __MACOSX/mal_si/._.DS_Store
- mal_si/Analysis_example.ipynb
- __MACOSX/mal_si/._Analysis_example.ipynb
- mal_si/Maleimides_example.csv
- __MACOSX/mal_si/._Maleimides_example.csv
- mal_si/.ipynb_checkpoints/
- __MACOSX/mal_si/._.ipynb_checkpoints
