# Supplementary material for: Integrated computational and experimental design of fluorescent heteroatom-functionalised maleimide derivatives
Source: Chem Sci. 2024 Oct 29;15(46):19400–10. doi: 10.1039/d4sc04816d (PMC11536195; doi:10.1039/d4sc04816d)
Supplement: SC-015-D4SC04816D-s001 [file SC-015-D4SC04816D-s001.zip › mal_si/Analysis_example.ipynb]

# %% [markdown]
# Maleimide data analysis

This notebook contains an example set-up to analyze trends in the experimental datasets for maleimides. Specifically, we're going to train both an Artificial Neural Network (ANN) model to predict the UV/vis emission/absorption wavelength, given the molecular structure of a Maleimide (and the solvent dielectric constant). 

The training data we're using is experimental data drawn from several literature sources. The datafile in this example is called **Maleimides_example.csv**. 

Each data entry is a molecule plus the associated solvent - the target we're trying to fit is the wavelength of maximum emission (or absorption - included in the dataset too).

The way this notebook works is as follows:
1. The molecule data (SMILES strings) and solvent data for each entry are read in from the csv file. The associated emission wavelength is also read from file.

2. We turn the text SMILES strings read above into **RDkit** objects. 

3. For each molecule in the training data, we then use RDkit to calculate a feature vector (i.e. a vector of numbers encapsulating the key features of the molecule). We're using the so-called *Morgan fingerprint* (AKA Extended connectivity fingerprint, ECFP). 

4. The Morgan fingerprint is a vector of fixed-length which tells us the numbers of different types of sub-groups in a given molecule. Each molecule has a corresponding Morgan fingerprint.

5. In addition to the Morgan fingerprint, we append to the feature vector the dielectric constant of the solvent for each measurement. This is so that the ANN is "solvent aware". 

6. The Morgan fingerprints are used as input vectors for ANN training. We select a subset of the input molecules as training data, and the rest as a test set. The ANN is trained to reproduce the target wavelengths.

**Important: Absolutely no warranty, guarantee, or support is offered for this notebook. It is offered as a representative example only and the authors hold no responsibility for further use of this notebook.**

 

# %% [markdown]
## Data reading and feature calculation

Here, we're reading in the molecules and solvents, as well as the regression targets. 

# %% [code]
# This import required modules: rdkit, scikit-learn,pylab (for plotting) and numpy
from rdkit import Chem
from rdkit.Chem import AllChem
from rdkit.Chem.Draw import IPythonConsole
from rdkit.Chem import Draw
from rdkit import DataStructs
import numpy as np
from pylab import *
import matplotlib.pyplot as plt

from sklearn.model_selection import train_test_split
from sklearn import metrics
from sklearn.model_selection import cross_val_score, cross_val_predict
from sklearn.kernel_ridge import KernelRidge
from sklearn.metrics import r2_score
from sklearn.model_selection import KFold
from sklearn.model_selection import RepeatedKFold
from sklearn.neural_network import MLPRegressor
from sklearn.metrics import mean_squared_error


# This section sets some plotting parameters
rcParams['figure.autolayout'] = True
rcParams['lines.linewidth'] = 3
rcParams['lines.markersize'] = 20
rcParams['axes.linewidth'] = 2
rcParams['axes.titlesize'] = 20
rcParams['figure.figsize'] = 8,6
rcParams['lines.markersize'] = 4
rcParams['ytick.major.size'] = 6
rcParams['ytick.labelsize'] = 18
rcParams['ytick.major.width'] = 2
rcParams['ytick.minor.width'] = 2
rcParams['xtick.major.size'] = 6
rcParams['xtick.labelsize'] = 18
rcParams['xtick.major.width'] = 2
rcParams['xtick.minor.width'] = 2

# %% [markdown]
Next, we're going to read in the training data....

# %% [code]
data = np.genfromtxt(fname='Maleimides_example.csv', dtype='str', delimiter = ",",usecols=(0,1,2,3,4,5))
nentries = len(data)
print("* Number of input molecules = ",nentries)

# %% [code]
# Here, we make a list containing the solvent type for each entry in the input dataset.
# Solvent[] contains a list of strings defining the solvent in each case - we'll use this to assign 
# a dielectric constant below....

Solvent=[]
for dat in data:    
    Solvent.append(dat[1])


# %% [code]
# Now we'll create a dataset called "mols", which contains RDkit objects for all the molecules in
# the training data.
#
mols = []
for dat in data:
    string = dat[0]
    mols.append(Chem.MolFromSmiles(string))
    
# Let's draw some of the molecules to check they've been read OK! 
Draw.MolsToGridImage(mols,molsPerRow=3,subImgSize=(200, 200),maxMols=3)


# %% [code]
# Now we'll extract the targets. 
#
lambda_abs = []
for dat in data:
    lambda_abs.append(float(dat[5]))   # USE THIS LINE FOR EMISSIONS
    # lambda_abs.append(float(dat[4])) # THIS LINE FOR ABSORPTION

# Let's make a histogram plot of the wavelengths.
#
plt.hist(lambda_abs,bins=20,color='dodgerblue')
plt.xlabel('Wavelength/nm',fontsize=20)
plt.ylabel('Frequency',fontsize=20)


# %% [code]
# In this cell, we calculate Morgan fingerprint descriptors for each input molecule.
# We also assign dielectric constants here.

# Define number of bits in Morgan fingerprint. 
#
nb = 1024    

# Here, define number of additional descriptors. Here, we just have one
# additional descriptor (i.e. solvent dielectric).
#
nadditional = 1

# The array "fp" will contain the calculated fingerprint vector for every input molecule - here, we're
# just making some space for it...
#
fp = np.zeros([nentries,nb+nadditional])


# Now loop over every molecule....
#
for i in range(nentries):
    
    # Calculate Morgan Fingerprint counts for reactants and products.
    #
    fp1 = AllChem.GetHashedMorganFingerprint(mols[i],5,nBits=nb)
        
    # Convert fingerprint count arrays to numpy arrays.
    #
    array1 = np.zeros((0,), dtype=np.int8)
    DataStructs.ConvertToNumpyArray(fp1, array1)
    
    # Put the calculated fingerprint into the "fp" storage array.
    #
    fp[i,0:nb] = array1
    
    # Based on the text-string in Solvent[i], define the dielectric constant and 
    # append it to the end of "fp":
    #
    if nadditional == 1:
        end = nb+nadditional-1
        if Solvent[i] == 'Dioxane':
            fp[i,end] = 2.25
        elif Solvent[i] == 'Diethyl ether' or Solvent[i] == 'Diethyl Ether':
            fp[i,end] = 4.33
        elif Solvent[i] == 'Cyclohexane' or Solvent[i] == 'CH':
            fp[i,end] = 2.02
        elif Solvent[i] == 'Methanol':
            fp[i,end] = 32.7
        elif Solvent[i] == 'Water' or Solvent[i] == 'water':
            fp[i,end] = 80.1
        elif Solvent[i] == 'Toluene':
            fp[i,end] = 2.38
        elif Solvent[i] == 'Tetrahydrofuran' or Solvent[i] == 'THF':
            fp[i,end] = 7.58
        elif Solvent[i] == 'DMSO':
            fp[i,end] = 46.7
        elif Solvent[i] == 'EtOH':
            fp[i,end] = 24.5
        elif Solvent[i] == 'MeCN' or Solvent[i] == 'Acetonitrile':
            fp[i,end] = 38.8
        elif Solvent[i] == 'Hexane':
            fp[i,end] = 1.89
        elif Solvent[i] == 'DCM':
            fp[i,end] = 8.93
        elif Solvent[i] == 'chloroform':
            fp[i,end] = 4.81
        elif Solvent[i] == 'DMF':
            fp[i,end] = 36.7
        elif Solvent[i] == 'dichloroethane':  # 1,2-dichloroethane
            fp[i,end] = 10.36
        else:
            print("Stop: Unknown solvent, ",Solvent[i])


# %% [code]
# It's common to shift the target values (i.e. wavelengths) so the average is zero.
#
sum1 = 0.0
for i in range(nentries): 
    sum1 = sum1 + lambda_abs[i]
sum1 = sum1 / float(nentries)
print('* Averaged lambda abs = ',sum1,' nm ')
for i in range(nentries):
    lambda_abs[i] = lambda_abs[i] - sum1
    

# %% [code]
# Here, we split the data into training and testing sets. We save 10% of the input data as an independent
# test set, and the rest is used for training. Note that the choice is random here.
#
X_train, X_test, y_train, y_test = train_test_split(fp, lambda_abs, test_size=0.10)
print("Number of training entries = ",len(X_train))
print("Number of test entries = ",len(X_test))


# %% [markdown]
## Artificial Neural Network

Now we've prepared our input training/test data, we can train an ANN regression model.


# %% [code]
# ANN fitting. Here, hidden_layer_sizes defines the internal ANN structure, activation = 'relu' means
# we're using a rectified logistic function. 
#
regr = MLPRegressor(hidden_layer_sizes=250,   
                    activation='relu', max_iter=2000, shuffle=True).fit(X_train, y_train)


# %% [code]
# Now that the training is finished, let's look at the quality of predictions.
#

lambda_train_ann = regr.predict(X_train)
print("\n* ANN R2 in training set = ", regr.score(X_train, y_train),"\n")

lambda_predict_ann = regr.predict(X_test)
print("\n* ANN R2 in test set = ", regr.score(X_test, y_test),"\n")


# %% [code]
# Show training and test results as correlation plots.

    
plt.figure(2,figsize=[8,6])
plt.plot(y_train,y_train,'-',color='orange',lw=3)
plt.plot(lambda_train_ann,y_train,'o',color='dodgerblue',mfc='white',markersize=10,mew=2,alpha=0.8,label="Training set")
plt.plot(lambda_predict_ann,y_test,'s',color='red',mfc='white',markersize=10,mew=3,alpha=0.8,label="Test set")
plt.xlabel(r"Predicted wavelength shift [nm]",fontsize=18)
plt.ylabel(r"Experimental wavelength shift [nm]",fontsize=18)
plt.legend(fontsize=18,frameon=False)
plt.yticks(fontsize=18);
plt.xticks(fontsize=18);


# %% [markdown]
# Code to test predictions for single molecules

The section above showed how to make predictions for other molecular structures.


# %% [code]
mm = []
mm.append('CN1C(C(NCCC)=C(Cl)C1=O)=O')

NN = len(mm)

# This creates and RDkit object from the input SMILES string, then displays it.
#
test = Chem.MolFromSmiles(mm[0])
test


# %% [code]
# Now run the ANN prediction
print(sum1)
for i in range(NN):
    test = Chem.MolFromSmiles(mm[i])
    fp1 = AllChem.GetHashedMorganFingerprint(test,5,nBits=nb)
    array1 = np.zeros((0,), dtype=np.int8)
    DataStructs.ConvertToNumpyArray(fp1, array1)
    fpnew = np.zeros([1,nb+1])
    fpnew[0,0:nb] = array1
    end = nb+nadditional-1
    fpnew[0,end] = 4.33           # SET DIELECTRIC!
    lamnew = regr.predict(fpnew)
    print("* ANN-predicted wavelength = ",mm[i],lamnew+sum1)

# %% [code]
