# Supplementary material for: Integrated computational and experimental design of fluorescent heteroatom-functionalised maleimide derivatives
Source: Chem Sci. 2024 Oct 29;15(46):19400–10. doi: 10.1039/d4sc04816d (PMC11536195; doi:10.1039/d4sc04816d)
Supplement: SC-015-D4SC04816D-s001 [file SC-015-D4SC04816D-s001.zip › mal_si/Maleimides_example.csv]

O=C1N(C(C(NCC)=C1Cl)=O)C	Diethyl Ether	37	3669	369	475
O=C1N(C(C(NCC)=C1Cl)=O)C	Cyclohexane	56	3198	365	482
O=C1N(C(C(NCC)=C1Cl)=O)C	Methanol	1	3355	379	550
O=C1N(C(C(NCC)=C1Cl)=O)C	Water	<0.1	2442	398	580
O=C1N(C(C(NCC)=C1Br)=O)C	Diethyl Ether	30	3733	370	474
O=C1N(C(C(NCC)=C1Br)=O)C	Cyclohexane	37	3496	366	472
O=C1N(C(C(NCC)=C1Br)=O)C	Methanol	1	4811	384	548
O=C1N(C(C(NCC)=C1Br)=O)C	Water	<0.1	3645	400	583
O=C1N(C(C(NCC)=C1I)=O)C	Diethyl Ether	8	4419	370	487
O=C1N(C(C(NCC)=C1I)=O)C	Cyclohexane	11	3483	372	472
O=C1N(C(C(NCC)=C1I)=O)C	Methanol	1	3405	388	560
O=C1N(C(C(NCC)=C1I)=O)C	Water	<0.1	2925	404	580
O=C1NC(C(NCCCC)=C1Cl)=O	Diethyl Ether	42	5073	359	461
O=C1NC(C(NCCCC)=C1Cl)=O	Cyclohexane	65	4220	356	442
O=C1NC(C(NCCCC)=C1Cl)=O	Methanol	1	4313	374	512
O=C1NC(C(NCCCC)=C1Cl)=O	Water	<0.1	2867	387	550
O=C1NC(C(NCCCC)=C1Br)=O	Diethyl Ether	31	5531	358	461
O=C1NC(C(NCCCC)=C1Br)=O	Cyclohexane	47	4489	355	441
O=C1NC(C(NCCCC)=C1Br)=O	Methanol	2	4451	374	513
O=C1NC(C(NCCCC)=C1Br)=O	Water	<0.1	2768	387	547
O=C1N(C(C(OCC)=C1Cl)=O)C	Diethyl Ether	12	770	335	458
O=C1N(C(C(OCC)=C1Cl)=O)C	Cyclohexane	24	875	330	461
O=C1N(C(C(OCC)=C1Cl)=O)C	Methanol	2	825	333	486
O=C1N(C(C(OCC)=C1Cl)=O)C	Water	<0.1	548	342	505
O=C1N(C(C(OCC)=C1Br)=O)C	Diethyl Ether	10	666	336	458
O=C1N(C(C(OCC)=C1Br)=O)C	Cyclohexane	24	668	333	461
O=C1N(C(C(OCC)=C1Br)=O)C	Methanol	2	629	335	486
O=C1N(C(C(OCC)=C1Br)=O)C	Water	<0.1	432	343	501
O=C1N(C(C(OCC2=CC=CC=C2)=C1Cl)=O)C	Diethyl Ether	12	1267	335	464
O=C1N(C(C(OCC2=CC=CC=C2)=C1Br)=O)C	Diethyl Ether	9	907	340	465
O=C1N(C(C(NCC)=C1SCCCC)=O)C	Diethyl Ether	4	1917	379	558
O=C1N(C(C(NCC)=C1SCCCCCCCCCCCCCCCCCC)=O)C	Diethyl Ether	6	2790	383	561
O=C1N(C(C(NCC)=C1SC2=CC=CC=C2)=O)C	Diethyl Ether	12	1761	370	545
O=C1N(C(C(NCC)=C1SC2=CC=CC=C2C)=O)C	Diethyl Ether	12	2595	370	547
O=C1N(C(C(NCCCC)=C1SC2=CC=CC=C2)=O)C	Diethyl Ether	9	3898	368	544
O=C1NC(C(NCCCC)=C1SC2=CC=CC=C2)=O.C	Diethyl Ether	23	2685	355	526
O=C1NC(C(NCCCC)=C1SC2=CC=CC=C2)=O.C	Cyclohexane	37	4743	355	513
O=C1NC(C(NCCCC)=C1SC2=CC=CC=C2)=O.C	Methanol	<0.1	4269	370	593
O=C1NC(C(NCC)=C1SCCCC)=O	Diethyl Ether	13	4363	378	535
O=C1NC(C(NCCCC)=C1SCC2=CC=CC=C2)=O	Diethyl Ether	17	2276	370	532
O=C1NC(C(NCCCC)=C1)=O	Diethyl Ether	57	--	341	436
O=C1NC(C(Br)=C1NC2CCCCC2)=O	Diethyl Ether	28	--	361	460
O=C1NC(C(Br)=C1NC(C)C)=O	Diethyl Ether	27	--	359	460
O=C(N1)C(NC2(C[C@@H]3C4)CC(C3)CC4C2)=C(Br)C1=O	Diethyl Ether	2	--	357	473
CCCCCCCC/C=C\CCCCCCCCNC1=C(Br)C(NC1=O)=O	Diethyl Ether	32	--	361	460
O=C1NC(C(Br)=C1N2CCCCC2)=O	Diethyl Ether	0.1	--	383	466
O=C1NC(C(SCCCC)=C1SCCCC)=O	Cyclohexane	28	5800	407	486
O=C1NC(C(SCCCC)=C1SCCCC)=O	Dioxane	10	4900	402	504
O=C1NC(C(SCCCC)=C1SCCCC)=O	Methanol	0.43	4700	402	546
O=C1NC(C(Br)=C1NCCCC)=O	Cyclohexane	31	3700	357	442
O=C1NC(C(Br)=C1NCCCC)=O	Dioxane	38	4500	367	469
O=C1NC(C(Br)=C1NCCCC)=O	Methanol	1.1	5500	373	514
O=C1NC(C([H])=C1NCCCC)=O	Cyclohexane	52	5000	333	412
O=C1NC(C([H])=C1NCCCC)=O	Dioxane	59	4900	346	450
O=C1NC(C([H])=C1NCCCC)=O	Methanol	2.8	5500	357	490
O=C1NC(C([H])=C1NCCCC)=O	Water	0.31	5400	369	520
O=C1NC(C(Br)=C1N(CC)CC)=O	Cyclohexane	0.16	7300	380	442
O=C1NC(C(Br)=C1N(CC)CC)=O	Dioxane	0.15	6600	386	474
O=C1NC(C(Br)=C1N(CC)CC)=O	Methanol	0.054	6500	292	515
O=C1NC(C(Br)=C1N(CC)CC)=O	Water	0.037	5700	410	567
O=C1NC(C([H])=C1N(CC)CC)=O	Dioxane	0.43	6600	367	460
O=C1NC(C([H])=C1N(CC)CC)=O	Methanol	0.2	6600	374	500
O=C1NC(C([H])=C1N(CC)CC)=O	Water	0.11	6400	391	535
O=C1NC(C(Br)=C1NC(C)C)=O	Dioxane	35	5000	364	468
O=C1NC(C(Br)=C1NCC2=CC=CC=C2)=O	Dioxane	34	3300	362	466
O=C1N(C)C(C(Br)=C1NCCCC)=O	Dioxane	20	3700	376	486
O=C1N(C2=CC=CC=C2)C(C(Br)=C1NCCCC)=O	Dioxane	0.94	3700	378	493
O=C1N(CC(F)(F)F)C(C(Cl)=C1NC(C)C)=O	Diethyl ether	48	6499	368	467
O=C1N(CC(F)(F)F)C(C(Cl)=C1NC(C)C)=O	Toluene	45	7432	367	470
O=C1N(CC(F)(F)F)C(C(Cl)=C1NC(C)C)=O	Tetrahydrofuran	41	5681	369	476
O=C1N(CC(F)(F)F)C(C(Cl)=C1NC(C)C)=O	Dioxane	51	6428	371	475
O=C1N(CC(F)(F)F)C(C(Cl)=C1NC(C)C)=O	DMSO	12	6014	378	499
O=C1N(CC(F)(F)F)C(C(Cl)=C1NC(C)C)=O	Methanol	2	4259	375	508
O=C1N(CC(F)(F)F)C(C(Cl)=C1NCC)=O	Diethyl ether	49	6647	368	468
O=C1N(CC(F)(F)F)C(C(Cl)=C1NCC)=O	Toluene	48	7252	369	471
O=C1N(CC(F)(F)F)C(C(Cl)=C1NCC)=O	Tetrahydrofuran	53	5983	341	476
O=C1N(CC(F)(F)F)C(C(Cl)=C1NCC)=O	Dioxane	49	6040	371	475
O=C1N(CC(F)(F)F)C(C(Cl)=C1NCC)=O	DMSO	13	6752	381	494
O=C1N(CC(F)(F)F)C(C(Cl)=C1NCC)=O	Methanol	2	4132	377	514
O=C1N(CC)C(C(Cl)=C1NCC(F)(F)F)=O	Diethyl ether	36	4634	359	469
O=C1N(CC)C(C(Cl)=C1NCC(F)(F)F)=O	Toluene	27	5358	360	471
O=C1N(CC)C(C(Cl)=C1NCC(F)(F)F)=O	Tetrahydrofuran	34	4495	364	475
O=C1N(CC)C(C(Cl)=C1NCC(F)(F)F)=O	Dioxane	39	3070	363	475
O=C1N(CC)C(C(Cl)=C1NCC(F)(F)F)=O	DMSO	29	3482	376	494
O=C1N(CC)C(C(Cl)=C1NCC(F)(F)F)=O	Methanol	4	4030	369	513
O=C1N(CC(F)(F)F)C(C=C1NC(C)C)=O	Diethyl ether	48	6509	349	457
O=C1N(CC(F)(F)F)C(C=C1NC(C)C)=O	Toluene	43	6524	350	459
O=C1N(CC(F)(F)F)C(C=C1NC(C)C)=O	Tetrahydrofuran	44	5782	352	461
O=C1N(CC(F)(F)F)C(C=C1NC(C)C)=O	Dioxane	26	6354	351	460
O=C1N(CC(F)(F)F)C(C=C1NC(C)C)=O	DMSO	15	6180	363	477
O=C1N(CC(F)(F)F)C(C=C1NC(C)C)=O	Methanol	4	5260	365	490
O=C1N(CC(F)(F)F)C(C=C1NCC)=O	Diethyl ether	48	7964	351	451
O=C1N(CC(F)(F)F)C(C=C1NCC)=O	Toluene	47	7619	351	457
O=C1N(CC(F)(F)F)C(C=C1NCC)=O	Tetrahydrofuran	53	6637	372	457
O=C1N(CC(F)(F)F)C(C=C1NCC)=O	Dioxane	50	7438	352	461
O=C1N(CC(F)(F)F)C(C=C1NCC)=O	DMSO	22	6576	363	474
O=C1N(CC(F)(F)F)C(C=C1NCC)=O	Methanol	5	5100	357	489
O=C1N(CC(F)(F)F)C(C(Cl)=C1NCC(F)(F)F)=O	Diethyl ether	41	7798	358	461
O=C1N(CC(F)(F)F)C(C(Cl)=C1NCC(F)(F)F)=O	Toluene	39	7569	352	460
O=C1N(CC(F)(F)F)C(C(Cl)=C1NCC(F)(F)F)=O	Tetrahydrofuran	52	6700	357	467
O=C1N(CC(F)(F)F)C(C(Cl)=C1NCC(F)(F)F)=O	Dioxane	55	6649	356	467
O=C1N(CC(F)(F)F)C(C(Cl)=C1NCC(F)(F)F)=O	DMSO	40	6019	367	490
O=C1N(CC(F)(F)F)C(C(Cl)=C1NCC(F)(F)F)=O	Methanol	6	5783	361	503
O=C1N(CC)C(C(Cl)=C1NCC)=O	Diethyl ether	36	3621	373	460
O=C1N(CC)C(C(Cl)=C1NCC)=O	Toluene	22	3923	371	462
O=C1N(CC)C(C(Cl)=C1NCC)=O	Tetrahydrofuran	21	4256	374	476
O=C1N(CC)C(C(Cl)=C1NCC)=O	Dioxane	26	3551	375	475
O=C1N(CC)C(C(Cl)=C1NCC)=O	DMSO	10	3483	383	482
O=C1N(CC)C(C(Cl)=C1NCC)=O	Methanol	<1	2109	383	499
O=C1N(CC)C(C=C1NCC)=O	Diethyl ether	34	3547	359	477
O=C1N(CC)C(C=C1NCC)=O	Toluene	28	3620	360	478
O=C1N(CC)C(C=C1NCC)=O	Tetrahydrofuran	25	4632	364	484
O=C1N(CC)C(C=C1NCC)=O	Dioxane	23	2917	363	488
O=C1N(CC)C(C=C1NCC)=O	DMSO	9	2571	376	505
O=C1N(CC)C(C=C1NCC)=O	Methanol	<1	2877	369	531
O=C(C=C1NCCCC)N(CCCC)C1=O	CH	70	4165	345	445
O=C(C=C1NCCCC)N(CCCC)C1=O	THF	62	3915	357	461
O=C(C=C1NCCCC)N(CCCC)C1=O	MeCN	44	4040	365	470
O=C(C=C1NCCCC)N(CCCC)C1=O	EtOH	3	5955	368	498
O=C(C=C1NCCCC)N(CCCC)C1=O	water	0.1	3220	384	530
CCCCCCCC/C=C\CCCCCCCCNC1=C(Br)C(N(CCCCCCCC/C=C\CCCCCCCC)C1=O)=O	CH	72	5655	346	446
CCCCCCCC/C=C\CCCCCCCCNC1=C(Br)C(N(CCCCCCCC/C=C\CCCCCCCC)C1=O)=O	THF	53	7100	357	464
CCCCCCCC/C=C\CCCCCCCCNC1=C(Br)C(N(CCCCCCCC/C=C\CCCCCCCC)C1=O)=O	MeCN	36	7040	359	472
CCCCCCCC/C=C\CCCCCCCCNC1=C(Br)C(N(CCCCCCCC/C=C\CCCCCCCC)C1=O)=O	EtOH	2	9675	365	499
O=C(C=C1NC)N(C)C1=O	CH	65	5305	343	448
O=C(C=C1NC)N(C)C1=O	THF	45	7850	356	462
O=C(C=C1NC)N(C)C1=O	MeCN	26	7660	357	473
O=C(C=C1NC)N(C)C1=O	EtOH	2	7805	361	496
O=C(C=C1NC)N(C)C1=O	water	0.1	7490	374	529
O=C(C=C1NC2CCCCC2)N(CCCC)C1=O	CH	71	3860	345	445
O=C(C=C1NC2CCCCC2)N(CCCC)C1=O	THF	48	6100	358	463
O=C(C=C1NC2CCCCC2)N(CCCC)C1=O	MeCN	34	5545	363	472
O=C(C=C1NC2CCCCC2)N(CCCC)C1=O	EtOH	2	6105	367	500
O=C(C=C1NC2CCCCC2)N(CCCC)C1=O	water	0.03	2575	379	535
O=C(C=C1NCCCC)N(CC2=CC=CC=C2)C1=O	CH	71	3150	344	448
O=C(C=C1NCCCC)N(CC2=CC=CC=C2)C1=O	THF	69	3850	357	463
O=C(C=C1NCCCC)N(CC2=CC=CC=C2)C1=O	MeCN	40	4775	358	470
O=C(C=C1NCCCC)N(CC2=CC=CC=C2)C1=O	EtOH	5.4	4895	361	495
O=C(C=C1NCCCC)N(CC2=CC=CC=C2)C1=O	water	0.3	2460	381	526
O=C(C=C1NCC2=CC=CC=C2)N(CCCC)C1=O	CH	70	3040	344	446
O=C(C=C1NCC2=CC=CC=C2)N(CCCC)C1=O	THF	63	3640	357	460
O=C(C=C1NCC2=CC=CC=C2)N(CCCC)C1=O	MeCN	43	3285	359	473
O=C(C=C1NCC2=CC=CC=C2)N(CCCC)C1=O	EtOH	5	4435	364	496
O=C(C=C1NCC2=CC=CC=C2)N(CCCC)C1=O	water	0.3	1680	380	527
O=C(C=C1NCC2=CC=CC=C2)N(C)C1=O	CH	66	3040	344	446
O=C(C=C1NCC2=CC=CC=C2)N(C)C1=O	THF	45	2910	357	461
O=C(C=C1NCC2=CC=CC=C2)N(C)C1=O	MeCN	43	3200	360	470
O=C(C=C1NCC2=CC=CC=C2)N(C)C1=O	EtOH	0.1	4525	367	497
O=C(C=C1NCC2=CC=CC=C2)N(C)C1=O	water	0	4785	377	527
O=C(C=C1N2CCCCC2)N(CC3=CC=CC=C3)C1=O	CH	88	2315	370	464
O=C(C=C1N2CCCCC2)N(CC3=CC=CC=C3)C1=O	THF	7	2465	380	476
O=C(C=C1N2CCCCC2)N(CC3=CC=CC=C3)C1=O	MeCN	1	6705	382	490
O=C(C=C1N2CCCCC2)N(CC3=CC=CC=C3)C1=O	EtOH	1	5620	388	516
O=C(C=C1N2CCCCC2)N(CC3=CC=CC=C3)C1=O	water	0.3	3680	405	547
O=C(C=C1NC2=CC=CC=C2)N(C3=CC=CC=C3)C1=O	CH	0.3	3505	370	447
O=C(C=C1NC2=CC=CC=C2)N(C3=CC=CC=C3)C1=O	THF	0.9	3065	379	435
O=C(C=C1NC2=CC=CC=C2)N(CCCC)C1=O	CH	8.6	7235	366	450
O=C(C=C1NC2=CC=CC=C2)N(CCCC)C1=O	THF	0	6670	375	454
O=C(C=C1NCCCC)N(C2=CC=CC=C2)C1=O	CH	2	2035	352	452
O=C(C=C1NCCCC)N(C2=CC=CC=C2)C1=O	THF	0.5	2505	363	473
O=C(C=C1NCCCC)N(C2=CC=CC=C2)C1=O	MeCN	0.3	3400	367	460
O=C(C=C1N2CCCCC2)N(C3=CC=CC=C3)C1=O	CH	0.7	4335	371	486
O=C(C=C1N2CCCCC2)N(C3=CC=CC=C3)C1=O	THF	1	4365	378	491
O=C(C=C1N2CCCCC2)N(C3=CC=CC=C3)C1=O	MeCN	0.9	5055	382	495
O=C(C=C1N2CCCCC2)N(C3=CC=CC=C3)C1=O	EtOH	0.6	4425	390	520
O=C(C(C1=CC=CC=C1)=C2C3=CC=CC=C3)NC2=O	Hexane			350	471
O=C(C(C1=CC=CC=C1)=C2C3=CC=CC=C3)NC2=O	DCM	21	6030	357	493
O=C(C(C1=CC=CC=C1)=C2C3=CC=CC=C3)N(C)C2=O	Hexane			361	490
O=C(C(C1=CC=CC=C1)=C2C3=CC=CC=C3)N(C)C2=O	DCM	31	4010	363	503
O=C(C(C1=CC(C=CC=C2)=C2C=C1)=C3C4=CC=C(C=CC=C5)C5=C4)NC3=O	Hexane			373	497
O=C(C(C1=CC(C=CC=C2)=C2C=C1)=C3C4=CC=C(C=CC=C5)C5=C4)NC3=O	DCM	2	4690	384	544
O=C(C(C1=CC(C=CC=C2)=C2C=C1)=C3C4=CC=C(C=CC=C5)C5=C4)N(C)C3=O	Hexane			377	507
O=C(C(C1=CC(C=CC=C2)=C2C=C1)=C3C4=CC=C(C=CC=C5)C5=C4)N(C)C3=O	DCM	3	4410	383	547
O=C(C(C1=C(C=CC=C2)C2=CC=C1)=C3C4=CC=CC5=C4C=CC=C5)NC3=O	Hexane			391	488
O=C(C(C1=C(C=CC=C2)C2=CC=C1)=C3C4=CC=CC5=C4C=CC=C5)NC3=O	DCM	12	10510	392	523
O=C(C(C1=C(C=CC=C2)C2=CC=C1)=C3C4=CC=CC5=C4C=CC=C5)N(C)C3=O	Hexane			395	499
O=C(C(C1=C(C=CC=C2)C2=CC=C1)=C3C4=CC=CC5=C4C=CC=C5)N(C)C3=O	DCM	22	9250	398	526
O=C(C(C1=CC(C(F)(F)F)=CC=C1)=C2C3=CC=CC(C(F)(F)F)=C3)NC2=O	Hexane			339	460
O=C(C(C1=CC(C(F)(F)F)=CC=C1)=C2C3=CC=CC(C(F)(F)F)=C3)NC2=O	DCM	30d	5710	344	471
O=C(C(C1=CC(C(F)(F)F)=CC=C1)=C2C3=CC=CC(C(F)(F)F)=C3)N(C)C2=O	Hexane			352	477
O=C(C(C1=CC(C(F)(F)F)=CC=C1)=C2C3=CC=CC(C(F)(F)F)=C3)N(C)C2=O	DCM	53d	3630	359	490
O=C(C(C1=CC=C(C(F)(F)F)C=C1)=C2C3=CC=C(C(F)(F)F)C=C3)NC2=O	Hexane			339	459
O=C(C(C1=CC=C(C(F)(F)F)C=C1)=C2C3=CC=C(C(F)(F)F)C=C3)NC2=O	DCM	8d	2180	340	470
O=C(C(C1=CC=C(C(F)(F)F)C=C1)=C2C3=CC=C(C(F)(F)F)C=C3)N(C)C2=O	Hexane			350	475
O=C(C(C1=CC=C(C(F)(F)F)C=C1)=C2C3=CC=C(C(F)(F)F)C=C3)N(C)C2=O	DCM	26d	3220	353	487
O=C(C(C1=CC=C(OC)C=C1)=C2C3=CC=C(OC)C=C3)NC2=O	Hexane			387	506
O=C(C(C1=CC=C(OC)C=C1)=C2C3=CC=C(OC)C=C3)NC2=O	DCM	25c	7560	404	548
O=C(C(C1=CC=C(OC)C=C1)=C2C3=CC=C(OC)C=C3)N(C)C2=O	Hexane			399	518
O=C(C(C1=CC=C(OC)C=C1)=C2C3=CC=C(OC)C=C3)N(C)C2=O	DCM	26c	7140	408	551
O=C(C(C1=CC=NC=C1)=C2C3=CC=NC=C3)NC2=O	Hexane			340	464
O=C(C(C1=CC=NC=C1)=C2C3=CC=NC=C3)NC2=O	DCM	6d	5640	346	482
O=C(C(C1=CSC=C1)=C2C3=CSC=C3)NC2=O	Hexane			414	514
O=C(C(C1=CSC=C1)=C2C3=CSC=C3)NC2=O	DCM	7c	7650	421	545
O=C(C(C1=CSC=C1)=C2C3=CSC=C3)N(C)C2=O	Hexane			423	530
O=C(C(C1=CSC=C1)=C2C3=CSC=C3)N(C)C2=O	DCM	5c	6400	428	552
O=C(C(C1=CC=C(N(C2=CC=CC=C2)C3=CC=CC4=C3C=CC=C4)C=C1)=C5C6=CC=C(N(C7=CC=C(C=CC=C8)C8=C7)C9=CC=CC=C9)C=C6)N(C)C5=O	Hexane			474	572
O=C(C(C1=CC=C(N(C2=CC=CC=C2)C3=CC=CC4=C3C=CC=C4)C=C1)=C5C6=CC=C(N(C7=CC=C(C=CC=C8)C8=C7)C9=CC=CC=C9)C=C6)N(C)C5=O	DCM	13e	13900	485	642
O=C(C(C1=CC=C(N(C2=CC=CC=C2)C3=CC=C(C)C=C3)C=C1)=C4C5=CC=C(N(C6=CC=CC=C6)C7=CC=C(C)C=C7)C=C5)N(C)C4=O	Hexane			476	575
O=C(C(C1=CC=C(N(C2=CC=CC=C2)C3=CC=C(C)C=C3)C=C1)=C4C5=CC=C(N(C6=CC=CC=C6)C7=CC=C(C)C=C7)C=C5)N(C)C4=O	DCM	11e	14830	485	650
O=C(C(C1=CC=C(N(C2=CC=CC=C2)C3=CC=CC=C3)C=C1)=C4C5=CC=C(N(C6=CC=CC=C6)C7=CC=CC=C7)C=C5)N(C)C4=O	Hexane			480	581
O=C(C(C1=CC=C(N(C2=CC=CC=C2)C3=CC=CC=C3)C=C1)=C4C5=CC=C(N(C6=CC=CC=C6)C7=CC=CC=C7)C=C5)N(C)C4=O	DCM	10e	13690	485	653
O=C(C(C1=CC=C(N(C)C)C=C1)=C2C3=CC=C(N(C)C)C=C3)N(C)C2=O	Hexane			481	581
O=C(C(C1=CC=C(N(C)C)C=C1)=C2C3=CC=C(N(C)C)C=C3)N(C)C2=O	DCM	5e	11050	512	659
O=C(N1C2=CC=C(N3C(C(NN4CCOCC4)=C(NN5CCOCC5)C3=O)=O)C=C2)C(NN6CCOCC6)=C(NN7CCOCC7)C1=O	DCM		9600	418	624
O=C(N1C2=CC(N3C(C(NN4CCOCC4)=C(NN5CCOCC5)C3=O)=O)=CC=C2)C(NN6CCOCC6)=C(NN7CCOCC7)C1=O	DCM		8700	417	611
O=C(N1C2=CC(N3C(C(NN4CCOCC4)=C(NC5=CC=C(C)C=C5)C3=O)=O)=CC=C2)C(NN6CCOCC6)=C(NC7=CC=C(C)C=C7)C1=O	DCM		9000	454	612
O=C(N1C2=CC=C(N3C(C(NN4CCOCC4)=C(NC5=CC=C(C)C=C5)C3=O)=O)C=C2)C(NN6CCOCC6)=C(NC7=CC=C(C)C=C7)C1=O	DCM		8700	417	611
O=C(N1C2=CC=C(C)C=C2)C(NN3CCOCC3)=C(NC4=CC=C(C)C=C4)C1=O	THF	1		460	609
O=C(N1C2CCCCC2)C(NN3CCOCC3)=C(NC4=CC=C(C)C=C4)C1=O	THF	6		440	599
O=C(N1C2=CC=C(C)C=C2)C(NN3CCOCC3)=C(NN4CCOCC4)C1=O	THF	11		386	609
O=C(N1C)C(NC2=CC=CC=C2)=CC1=O	chloroform			380	491
O=C(N1CC)C(NC2=CC=CC=C2)=CC1=O	chloroform			380	498
O=C(N1CCC)C(NC2=CC=CC=C2)=CC1=O	chloroform			380	497
O=C(N1CCCC)C(NC2=CC=CC=C2)=CC1=O	chloroform			380	495
O=C(N1CCCCC)C(NC2=CC=CC=C2)=CC1=O	chloroform			380	492
O=C(N1CCCCCC)C(NC2=CC=CC=C2)=CC1=O	chloroform			380	492
O=C(N1CCCCCCCC)C(NC2=CC=CC=C2)=CC1=O	chloroform			380	495
O=C(N1CCCCCCCCCCCC)C(NC2=CC=CC=C2)=CC1=O	chloroform			380	494
O=C(N1C2CCCCC2)C(NC3=CC=CC=C3)=CC1=O	chloroform			380	492
O=C(N1CCO)C(NC2=CC=CC=C2)=CC1=O	chloroform			382	516
O=C(N1CCCO)C(NC2=CC=CC=C2)=CC1=O	chloroform			383	494
O=C(N1CCCCO)C(NC2=CC=CC=C2)=CC1=O	chloroform			381	496
O=C(N1CC(O)C)C(NC2=CC=CC=C2)=CC1=O	chloroform			382	508
O=C(N1C[C@H](O)C)C(NC2=CC=CC=C2)=CC1=O	chloroform			382	507
O=C(N1C[C@@H](O)C)C(NC2=CC=CC=C2)=CC1=O	chloroform			382	507
O=C(N1C2=CC=C(N(C3=CC=CC=C3)C4=CC=CC=C4)C=C2)C(CC1=O)NCC(C)C	dichloroethane		25100	304	374
O=C(N1CC2=CC=CC=C2)C(C3=CC=C(OC)C=C3)=C(C4=CC=C(OC)C=C4)C1=O	Dioxane	0.39		402	540
O=C(N1CC2=CC=CC=C2)C(C3=CC=C(OC)C=C3)=C(C4=CC=C(OC)C=C4)C1=O	THF	0.43		406	544
O=C(N1CC2=CC=CC=C2)C(C3=CC=C(OC)C=C3)=C(C4=CC=C(OC)C=C4)C1=O	DMSO	0.24		406	564
O=C(N1CC2=CC=CC=C2)C(C3=CC=C(OC)C=C3)=C(C4=CC=C(OC)C=C4)C1=O	DMF	0.27		404	556
O=C(N1CC2=CC=CC=C2)C(C3=CC=C(OC)C=C3)=C(C4=CC=C(OC)C=C4)C1=O	Acetonitrile	0.24		400	558
O=C(N1CC2=CC=CC=C2)C(C3=CC=C(O)C=C3)=C(C4=CC=C(OC)C=C4)C1=O	Dioxane	0.24		404	540
O=C(N1CC2=CC=CC=C2)C(C3=CC=C(O)C=C3)=C(C4=CC=C(OC)C=C4)C1=O	THF	0.38		410	546
O=C(N1CC2=CC=CC=C2)C(C3=CC=C(O)C=C3)=C(C4=CC=C(OC)C=C4)C1=O	DMSO	0.04		413	568
O=C(N1CC2=CC=CC=C2)C(C3=CC=C(O)C=C3)=C(C4=CC=C(OC)C=C4)C1=O	DMF	0.11		411	564
O=C(N1CC2=CC=CC=C2)C(C3=CC=C(O)C=C3)=C(C4=CC=C(OC)C=C4)C1=O	Acetonitrile	0.23		401	558
O=C(N1CC2=CC=CC=C2)C(C3=CC=C(C)C=C3)=C(C4=CC=C(OC)C=C4)C1=O	Dioxane	0.32		393	526
O=C(N1CC2=CC=CC=C2)C(C3=CC=C(C)C=C3)=C(C4=CC=C(OC)C=C4)C1=O	THF	0.53		394	526
O=C(N1CC2=CC=CC=C2)C(C3=CC=C(C)C=C3)=C(C4=CC=C(OC)C=C4)C1=O	DMSO	0.34		396	554
O=C(N1CC2=CC=CC=C2)C(C3=CC=C(C)C=C3)=C(C4=CC=C(OC)C=C4)C1=O	DMF	0.36		394	545
O=C(N1CC2=CC=CC=C2)C(C3=CC=C(C)C=C3)=C(C4=CC=C(OC)C=C4)C1=O	Acetonitrile	0.35		390	545
O=C(N1CC2=CC=CC=C2)C(C3=CC=C(Cl)C=C3)=C(C4=CC=C(OC)C=C4)C1=O	Dioxane	0.71		392	526
O=C(N1CC2=CC=CC=C2)C(C3=CC=C(Cl)C=C3)=C(C4=CC=C(OC)C=C4)C1=O	THF	0.35		394	529
O=C(N1CC2=CC=CC=C2)C(C3=CC=C(Cl)C=C3)=C(C4=CC=C(OC)C=C4)C1=O	DMSO	0.24		394	550
O=C(N1CC2=CC=CC=C2)C(C3=CC=C(Cl)C=C3)=C(C4=CC=C(OC)C=C4)C1=O	DMF	0.36		392	548
O=C(N1CC2=CC=CC=C2)C(C3=CC=C(Cl)C=C3)=C(C4=CC=C(OC)C=C4)C1=O	Acetonitrile	0.39		389	543
O=C(N1C)C(C2CN(CC3=CC=CC=C3)C4=C2C=CC=C4)=C(C5=CN(CC6=CC=CC=C6)C7=CC=CC=C57)C1=O	DCM	0.15		464	606
O=C(N1C)C(C2CN(CC3=CC=C(C[N])C=C3)C4=C2C=CC=C4)=C(C5=CN(CC6=CC=C(C[N])C=C6)C7=CC=CC=C57)C1=O	DCM	0.27		452	598
O=C(N1CC2=CC=C(C[N])C=C2)C(C3CN(CC4=CC=CC=C4)C5=C3C=CC=C5)=C(C6=CN(CC7=CC=CC=C7)C8=CC=CC=C68)C1=O	DCM	0.1		476	617
O=C(N1CC2=CC=CC=C2)C(C3CN(CC4=CC=CC=C4)C5=C3C=CC=C5)=C(C6=CN(CC7=CC=CC=C7)C8=CC=CC=C68)C1=O	DCM	0.165		461	605
O=C(N1CCCCCCN2C(C(C3CN(CC)C4=C3C=CC=C4)=C(C5=CN(CC)C6=CC=CC=C56)C2=O)=O)C(C7CN(CC)C8=C7C=CC=C8)=C(C9=CN(CC)C%10=CC=CC=C9%10)C1=O	DCM	0.037		482	623
O=C(N1CCCCCCN2C(C(C3CN(CCCCCCCCCCCC)C4=C3C=CC=C4)=C(C5=CN(CCCCCCCCCCCC)C6=CC=CC=C56)C2=O)=O)C(C7CN(CCCCCCCCCCCC)C8=C7C=CC=C8)=C(C9=CN(CCCCCCCCCCCC)C%10=CC=CC=C9%10)C1=O	DCM	0.031		485	622
O=C(N1)C(C2=CNC3=C2C=CC=C3)=C(C4=CNC5=C4C=CC=C5)C1=O	THF	0.31	5300	366	595
O=C(N1)C2=C(C(C(C=CC=C3)=C3N4)=C4C5=C2C6=C(C=CC=C6)N5)C1=O	THF	0.42	42200	315	507
O=C1NNC(C2=C1C(C(C=CC=C3)=C3N4)=C4C5=C2C6=C(C=CC=C6)N5)=O	THF	0.02	42700	316	517
O=C(N1C)C(C2=CN(C)C3=C2C=CC=C3)=C(C4=CN(C)C5=C4C=CC=C5)C1=O	THF	0.36	5610	373	626
O=C(N1C)C2=C(C(C(C=CC=C3)=C3N4C)=C4C5=C2C6=C(C=CC=C6)N5C)C1=O	THF	0.58	35700	323	538
O=C1NNC(C2=C1C=CC=C2N)=O	THF	0.11	7970	295	399
